# Supplementary material for: Targeting a Tau Kinase Cdk5, Cyclin-Dependent Kinase: A Blood-Based Diagnostic Marker and Therapeutic Earmark for Alzheimer’s Disease
Source: Biomolecules. 2025 Sep 26;15(10):1365. doi: 10.3390/biom15101365 (PMC12562681; doi:10.3390/biom15101365)
Supplement: Supplementary file 1 [file biomolecules-15-01365-s001.zip]

Archive with 7 entries (7 files):
- biomolecules-3791381-2.pdf
- Supplementary S1.tif
- supplementary S3.tif
- Supplementary S4.tif
- Supplementary S5.tif
- Supplementary Tables S1-S4.pdf
- supplementray S2.tif
